# Supplementary material for: Data‐driven guidelines for phylogenomic analyses using SNP data
Source: Appl Plant Sci. 2024 Aug 9;12(6):e11611. doi: 10.1002/aps3.11611 (PMC11610416; doi:10.1002/aps3.11611)
Supplement: Supplementary file 2 — Appendix S2. Amount of missing data for each accession in each dataset as calculated by VCFtools in the resulting VCF file. [file APS3-12-e11611-s001.xlsx]

## Sheet: Sheet1
Suissa et al.—Applications in Plant Sciences 2024—Data Supplement S2
DOI 10.1002/aps3.11611
Appendix S2. Amount of missing data for each accession in each dataset as calculated by VCFtools in the resulting VCF file.
INDV	100% - Variant	100% - locus	90% - Variant	90% - Locus	75% - Variant	75% - Locus	60% - Variant	60% - Locus	45% - Variant	45% - Locus	30% - Variant	30% - Locus	15% - Variant	15% - Locus	0% - Variant	0% - Locus
Glycine albicans	0	0.115183	0.0294279	0.139043	0.103079	0.207761	0.163072	0.260563	0.26568	0.360561	0.369884	0.487584	0.47374	0.691878	0.479327	0.878162
Glycine arenaria	0	0.115775	0.0555617	0.158309	0.159642	0.246853	0.264747	0.336921	0.404397	0.463579	0.501745	0.563414	0.600079	0.704035	0.604236	0.942567
Glycine argyrea	0	0.115232	0.0228396	0.130173	0.061285	0.159368	0.111302	0.20156	0.208697	0.290935	0.310616	0.413879	0.421938	0.610875	0.427669	0.903682
Glycine canescens	0	0.0147197	0.0320632	0.0416057	0.0828352	0.0871332	0.140992	0.150504	0.265663	0.292182	0.375771	0.436163	0.471908	0.621958	0.477622	0.900232
Glycine clandestina	0	0.115216	0.0263534	0.133812	0.063445	0.161885	0.114581	0.203383	0.200194	0.283101	0.300229	0.404772	0.410917	0.601384	0.416674	0.889152
Glycine sp "cracens"	0	0.177415	0.0364555	0.200281	0.153665	0.284593	0.286707	0.404613	0.429026	0.536146	0.533341	0.646825	0.607668	0.704455	0.610354	0.906705
Glycine tomentella D1	0	0.0136132	0.0141649	0.0263841	0.057417	0.065308	0.103962	0.111064	0.216112	0.233045	0.312543	0.340694	0.406116	0.563634	0.411307	0.871178
Glycine tomentella D2	0	0.012775	0.042385	0.0509618	0.109007	0.111917	0.160034	0.166039	0.272473	0.289219	0.366054	0.393567	0.457285	0.608119	0.462054	0.875467
Glycine tomentella D3	0	0.0147745	0.035028	0.0441404	0.081931	0.0855387	0.12899	0.131981	0.245614	0.257014	0.346125	0.367102	0.442414	0.580565	0.447658	0.872404
Glycine syndetika	0	0.0145499	0.0348084	0.0472405	0.0901693	0.0991662	0.150077	0.163438	0.266164	0.294043	0.370413	0.427573	0.457174	0.600262	0.462315	0.865166
Glycine tomentella D5A	0	0.115994	0.0205337	0.128074	0.056764	0.156086	0.105135	0.193603	0.223872	0.3076	0.337395	0.425692	0.455095	0.632703	0.460366	0.90189
Glycine tomentella D5B	0	0.114838	0.0208631	0.130028	0.064299	0.165178	0.139368	0.228767	0.26549	0.343569	0.368921	0.450994	0.48245	0.621724	0.487554	0.917176
Glycine falcata	0	0.11887	0.37301	0.454231	0.525694	0.580097	0.621785	0.669425	0.712577	0.759937	0.772798	0.828276	0.820952	0.903267	0.822994	0.957238
Glycine gracei	0	0.11561	0.0250357	0.133858	0.0763048	0.175823	0.144451	0.234829	0.247446	0.33616	0.352553	0.466622	0.461093	0.651703	0.466425	0.904692
Glycine hirticaulis	0	0.105257	0.0483145	0.14406	0.132466	0.21839	0.227146	0.300682	0.367773	0.430378	0.467564	0.53106	0.569172	0.68589	0.573673	0.931564
Glycine lactovirens	0	0.115145	0.031075	0.137336	0.105491	0.205706	0.166411	0.260486	0.273216	0.365013	0.380506	0.49877	0.482741	0.702648	0.48822	0.890618
Glycine latifolia	0	0.177667	0.0373339	0.205052	0.171749	0.301113	0.310231	0.426436	0.458304	0.567359	0.563974	0.680908	0.635786	0.730831	0.638874	0.921235
Glycine microphylla	0	0.167992	0.0362359	0.192487	0.145426	0.272916	0.277833	0.395833	0.427004	0.540097	0.537313	0.658523	0.613872	0.717541	0.617669	0.928522
Glycine pindanica	0	0.105295	0.0208631	0.11955	0.0628924	0.153683	0.130373	0.213197	0.277105	0.355922	0.395335	0.47864	0.50658	0.645596	0.511746	0.919745
Glycine pullenii	0	0.115808	0.0799385	0.185618	0.193098	0.283005	0.29137	0.363738	0.413073	0.472819	0.500147	0.560981	0.593533	0.701936	0.597587	0.940935
Glycine stenophita	0	0.115726	0.0428242	0.150079	0.094841	0.196154	0.19938	0.303818	0.334019	0.441522	0.440656	0.568321	0.534278	0.68473	0.539077	0.917971
Glycine sp "wilsonii"	0	0.114493	0.0255847	0.12929	0.078716	0.18111	0.186024	0.292682	0.30265	0.409476	0.402632	0.526071	0.491503	0.620664	0.495705	0.89107
