# Supplementary material for: Data‐driven guidelines for phylogenomic analyses using SNP data
Source: Appl Plant Sci. 2024 Aug 9;12(6):e11611. doi: 10.1002/aps3.11611 (PMC11610416; doi:10.1002/aps3.11611)
Supplement: Supplementary file 4 — Appendix S4. Tree topologies as scored by the phytools “find.unique” function across filtering thresholds for the empirical maximum likelihood and Bayesian trees, simulated GBS data maximum likelihood trees, and downsampled maximum likelihood trees. [file APS3-12-e11611-s006.xlsx]

## Sheet: Sheet1
Suissa et al.—Applications in Plant Sciences 2024—Data Supplement S4
DOI 10.1002/aps3.11611
Appendix S4. Tree topologies as scored by the phytools “find.unique” function across filtering thresholds for the empirical maximum likelihood and Bayesian trees, simulated GBS data maximum likelihood trees, and downsampled maximum likelihood trees.
Glycine trees				Beast trees				Simulated trees				Glycine trees plus partitions
Trees	topology			Trees	topology			Trees	topology			Trees	topology
0P_all	1			0P_all	NA			0P_all	1			0P_all	1
0P_variant	2			0P_variant	2			0P_var	2			0P_var_part1	2
15P_all	1			15P_all	1			15P_all	1			0P_var_part2	1
15P_variant	2			15P_variant	2			15P_var	2			0P_var_part3	1
30P_all	1			30P_all	1			30P_all	1			0P_var_part4	3
30P_variant	1			30P_variant	1			30P_var	2			0P_variant	4
45P_all	1			45P_all	1			45P_all	5			15P_all	1
45P_variant	1			45P_variant	1			45P_var	6			15P_var_part1	2
60P_all	1			60P_all	1			60P_all	6			15P_var_part2	1
60P_variant	1			60P_variant	1			60P_var	6			15P_var_part3	1
75P_all	2			75P_all	2			75P_all	6			15P_var_part4	4
75P_variant	2			75P_variant	2			75P_var	6			15P_variant	4
90P_all	2			90P_all	2			90P_all	7			30P_all	1
90P_variant	2			90P_variant	2			90P_var	7			30P_var_part1	2
100P_all	3			100P_all_fal	3			100P_all	3			30P_var_part2	1
100P_variant	3			100P_variant_fal	3			100P_var	4			30P_var_part3	1
												30P_var_part4	6
												30P_variant	1
												45P_all	1
												45P_var_part1	4
												45P_var_part2	7
												45P_var_part3	6
												45P_var_part4	8
												45P_variant	1
												60P_all	1
												60P_var_part1	4
												60P_var_part2	6
												60P_var_part3	3
												60P_var_part4	4
												60P_variant	1
												75P_all	4
												75P_var_part1	4
												75P_var_part2	9
												75P_var_part3	4
												75P_var_part4	10
												75P_variant	4
												90P_all	4
												90P_var_part1	5
												90P_var_part2	10
												90P_var_part3	3
												90P_var_part4	1
												90P_variant	4
												100P_all	5
												100P_variant	5
