# Supplementary material for: Data‐driven guidelines for phylogenomic analyses using SNP data
Source: Appl Plant Sci. 2024 Aug 9;12(6):e11611. doi: 10.1002/aps3.11611 (PMC11610416; doi:10.1002/aps3.11611)
Supplement: Supplementary file 5 — Appendix S5. Wilcoxon signed‐rank pairwise comparisons of branch length and node support for the different data types and filtering strategies. [file APS3-12-e11611-s002.xlsx]

## Sheet: Sheet1
Suissa et al.—Applications in Plant Sciences 2024—Data Supplement S5
DOI 10.1002/aps3.11611
Appendix S5. Wilcoxon signed-rank pairwise comparisons of branch length and node support for the different data types and filtering strategies.
Data_type	Trait	Simulated	Filtering_level
				0	100	15	30	45	60	75
SNP	Node support	No	100	1	-	-	-	-	-	-
SNP	Node support	No	15	1	1	-	-	-	-	-
SNP	Node support	No	30	1	0.069	1	-	-	-	-
SNP	Node support	No	45	1	0.069	1	1	-	-	-
SNP	Node support	No	60	1	1	1	1	1	-	-
SNP	Node support	No	75	1	1	1	1	1	1	-
SNP	Node support	No	90	1	1	1	1	1	1	1
SNP	Branch length	No	100	0.022	-	-	-	-	-	-
SNP	Branch length	No	15	0.777	0.031	-	-	-	-	-
SNP	Branch length	No	30	1	0.021	1	-	-	-	-
SNP	Branch length	No	45	0.683	0.089	0.335	1	-	-	-
SNP	Branch length	No	60	1	0.054	1	1	1	-	-
SNP	Branch length	No	75	0.012	0.729	0.127	0.91	1	1	-
SNP	Branch length	No	90	0.525	1	0.939	0.29	1	1	1
Locus	Node support	No	100	0.86	-	-	-	-	-	-
Locus	Node support	No	15	1	0.86	-	-	-	-	-
Locus	Node support	No	30	1	0.16	1	-	-	-	-
Locus	Node support	No	45	1	0.16	1	1	-	-	-
Locus	Node support	No	60	1	1	1	1	1	-	-
Locus	Node support	No	75	1	0.16	1	1	1	1	-
Locus	Node support	No	90	1	1	1	1	1	1	1
Locus	Branch length	No	100	9.8e-07	-	-	-	-	-	-
Locus	Branch length	No	15	2.3e-05	1	-	-	-	-	-
Locus	Branch length	No	30	9.1e-07	1	1	-	-	-	-
Locus	Branch length	No	45	4.8e-07	0.70587	0.13203	0.06386	-	-	-
Locus	Branch length	No	60	5.1e-07	0.00042	0.00132	1	1	-	-
Locus	Branch length	No	75	9.5e-07	0.81516	0.02758	1	1	1	-
Locus	Branch length	No	90	8.5e-07	1	0.52462	1	1	1	1
SNP	Node support	Yes	100	0.0343811	-	-	-	-	-	-
SNP	Node support	Yes	15	1	1	-	-	-	-	-
SNP	Node support	Yes	30	1	0.0636963	1	-	-	-	-
SNP	Node support	Yes	45	1	1	1	1	-	-	-
SNP	Node support	Yes	60	0.909831	0.0351285	0.0968291	0.815234	0.360318	-	-
SNP	Node support	Yes	75	1	0.112273	0.733209	1	0.453207	1	-
SNP	Node support	Yes	90	1	0.909831	1	1	1	1	1
SNP	Branch length	Yes	100	1	-	-	-	-	-	-
SNP	Branch length	Yes	15	1	1	-	-	-	-	-
SNP	Branch length	Yes	30	1	1	1	-	-	-	-
SNP	Branch length	Yes	45	1	0.04422	1	1	-	-	-
SNP	Branch length	Yes	60	1	1	0.510559	0.446045	0.958527	-	-
SNP	Branch length	Yes	75	1	0.0540466	0.510559	0.446045	0.291382	1	-
SNP	Branch length	Yes	90	1	1	1	1	1	1	1
Locus	Node support	Yes	100	1	-	-	-	-	-	-
Locus	Node support	Yes	15	1	0.589196	-	-	-	-	-
Locus	Node support	Yes	30	1	1	1	-	-	-	-
Locus	Node support	Yes	45	1	1	1	1	-	-	-
Locus	Node support	Yes	60	0.183705	0.054493	0.0636963	0.733209	0.112273	-	-
Locus	Node support	Yes	75	0.886233	0.519708	1	1	1	1	-
Locus	Node support	Yes	90	1	0.0186079	0.771623	0.44952	0.192403	1	1
Locus	Branch length	Yes	100	0.00106811	-	-	-	-	-	-
Locus	Branch length	Yes	15	1	0.0304704	-	-	-	-	-
Locus	Branch length	Yes	30	1	0.00534058	1	-	-	-	-
Locus	Branch length	Yes	45	1	0.00299072	1	1	-	-	-
Locus	Branch length	Yes	60	1	0.0540466	1	1	1	-	-
Locus	Branch length	Yes	75	1	0.0292664	1	1	1	1	-
Locus	Branch length	Yes	90	0.0942078	1	0.184143	0.0942078	0.510559	0.251007	0.0361023
