# Supplementary material for: Data‐driven guidelines for phylogenomic analyses using SNP data
Source: Appl Plant Sci. 2024 Aug 9;12(6):e11611. doi: 10.1002/aps3.11611 (PMC11610416; doi:10.1002/aps3.11611)
Supplement: Supplementary file 7 — Appendix S7. Comparisons of inferred divergence times from RelTime between the SNP and locus datasets. [file APS3-12-e11611-s005.xlsx]

## Sheet: 100% divergence times (DT)
Suissa et al.—Applications in Plant Sciences 2024—Data Supplement S7
DOI 10.1002/aps3.11611
Appendix S7. Comparisons of inferred divergence times from RelTime between the SNP and locus datasets.
Proportion	Variant DT	All DT	Difference	Node name
1	0.13	0.14	0.01	D5B 1936-pin 2054
1	0.29	0.29	0	pin 2054-pul 2599		0.502357	t-Test: Paired Two Sample for Means			bonferonii correction = 0.007
1	0.37	0.37	0	pul 2599-are 1305
1	0.25	0.24	0.01	are 1305-hir 2876				Variable 1	Variable 2
1	1.31	1.29	0.02	hir 2876-D5A 2058			Mean	1.35526	1.36105
1	0.02	0.02	0	D1 1316-D2 1413			Variance	3.04308	3.01694
1	1.6	1.55	0.05	D3 1403-D1 1316			Observations	19	19
1	0.1	0.11	0.01	alb 2040-lac 2598			Pearson Correlation	0.999785
1	3.73	3.67	0.06	D2 1413-alb 2040			Hypothesized Mean Difference	0
1	0.85	0.86	0.01	arg 1626-cla 2161			df	18
1	0.35	0.36	0.01	D4 1300a-gra 2537			t Stat	-0.684535
1	1.84	1.82	0.02	can 1232-D4 1300a			P(T<=t) one-tail	0.251178
1	2.11	2.12	0.01	cla 2161-can 1232			t Critical one-tail	1.73406
1	4.81	4.81	0	lac 2598-arg 1626			P(T<=t) two-tail	0.502357
1	0.04	0.05	0.01	cra 2470-lat 1343			t Critical two-tail	2.10092
1	0.14	0.16	0.02	will 2346-cra 2470
1	0.37	0.44	0.07	mic 1479-will 2346
1	1.32	1.43	0.11	ste 1975-mic 1479
1	6.12	6.13	0.01	gra 2537-ste 1975
Stat	Differences
Mean	0.0226316
Median	0.01
*Notes:
Higlighted nodes are unique to 100% topology & not included in comparison between proportions of data

## Sheet: 90% divergence times (DT)
Proportion	Variant DT	All DT	Difference	Node Name
0.9	0.14	0.14	0	are 1305-hir 2876
0.9	0.19	0.19	0	hir 2876-D5B 1936			0.851657	t-Test: Paired Two Sample for Means			bonferonii correction = 0.007
0.9	0.07	0.07	0	D5B 1936-pin 2054
0.9	0.25	0.25	0	pin 2054-pul 2599					Variable 1	Variable 2
0.9	1.12	1.11	0.01	pul 2599-D5A 2058				Mean	1.36	1.36211
0.9	1.93	1.91	0.02	D5A 2058-D3 1403				Variance	2.98224	2.94497
0.9	1.59	1.53	0.06	D3 1403-D1 1316				Observations	19	19
0.9	0.03	0.04	0.01	D1 1316-D2 1413				Pearson Correlation	0.999625
0.9	3.43	3.36	0.07	D2 1413-alb 2040				Hypothesized Mean Difference	0
0.9	0.08	0.08	0	alb 2040-lac 2598				df	18
0.9	4.79	4.75	0.04	lac 2598-arg 1626				t Stat	-0.189713
0.9	0.69	0.71	0.02	arg 1626-cla 2161				P(T<=t) one-tail	0.425829
0.9	1.98	2.01	0.03	cla 2161-can 1232				t Critical one-tail	1.73406
0.9	1.65	1.63	0.02	can 1232-D4 1300a				P(T<=t) two-tail	0.851657
0.9	0.23	0.23	0	D4 1300a-gra 2537				t Critical two-tail	2.10092
0.9	1.35	1.52	0.17	ste 1975-mic 1479
0.9	0.16	0.19	0.03	will 2346-cra 2470
0.9	0.04	0.04	0	cra 2470-lat 1343
0.9	6.12	6.12	0	gra 2537-ste 1975
0.9	0.39	-	-	mic 1479-will 2346
Stat	Differences
Mean	0.0252632
Median	0.01

## Sheet: 75% divergence times (DT)
Proportion	Variant DT	All DT	Difference	Node Name
0.75	0.13	0.11	0.02	are 1305-hir 2876
0.75	0.17	0.15	0.02	hir 2876-D5B 1936			0.433025	t-Test: Paired Two Sample for Means			bonferonii correction = 0.007
0.75	0.07	0.06	0.01	D5B 1936-pin 2054
0.75	0.22	0.2	0.02	pin 2054-pull 2599					Variable 1	Variable 2
0.75	0.94	0.92	0.02	pul 2599- D5A 2058				Mean	1.26667	1.25667
0.75	1.77	1.73	0.04	D5A 2058- D3 1403				Variance	2.64754	2.60371
0.75	0.03	0.03	0	D1 1316-D2 1413				Observations	21	21
0.75	1.41	1.32	0.09	D3 1403- D1 1316				Pearson Correlation	0.99941
0.75	1.77	1.73	0.04	D5A 2058- D3 1403				Hypothesized Mean Difference	0
0.75	0.07	0.07	0	alb 2040-lac 2598				df	20
0.75	3.26	3.16	0.1	D2 1413-alb 2040				t Stat	0.800152
0.75	0.69	0.67	0.02	arg 1626-cla 2161				P(T<=t) one-tail	0.216512
0.75	1.89	1.89	0	cla 2161-can 1232				t Critical one-tail	1.72472
0.75	1.51	1.47	0.04	can 1232-D4 1300a				P(T<=t) two-tail	0.433025
0.75	0.2	0.2	0	D4 1300a-gra 2537				t Critical two-tail	2.08596
0.75	4.62	4.57	0.05	lac 2598-arg 1626
0.75	1.21	1.4	0.19	ste 1975-mic 1479
0.75	0.35	0.41	0.06	mic 1479-will 2346
0.75	0.14	0.16	0.02	will 2346-cra 2470
0.75	0.03	0.03	0	cra 2470-lat 1343
0.75	6.12	6.11	0.01	gra 2537-ste 1975
Stat	Differences
Mean	0.0357143
Median	0.02

## Sheet: 60% divergence times (DT)
Proportion	Variant DT	All DT	Difference	Node Name
0.6	0.05	0.03	0.02	D5B 1936--pin 2054
0.6	0.12	0.09	0.03	pin 2054-are 1305			0.348934	t-Test: Paired Two Sample for Means		bonferonii correction = 0.007
0.6	0.15	0.12	0.03	are 1305-hir 2876
0.6	0.2	0.17	0.03	hir 2876-pul 2599					Variable 1	Variable 2
0.6	1.74	1.69	0.05	D5A 2058-D3 1403				Mean	1.24263	1.22895
0.6	1.35	1.25	0.1	D3 1403-D1 1316				Variance	2.9616	2.92004
0.6	0.03	0.03	0	D1 1316-D2 1413				Observations	19	19
0.6	0.06	0.07	0.01	alb 2040-lac 2598				Pearson Correlation	0.999371
0.6	3.3	3.19	0.11	D2 1413-alb 2040				Hypothesized Mean Difference	0
0.6	0.7	0.67	0.03	arg 1626-cla 2161				df	18
0.6	1.89	1.89	0	cla 2161-can 1232				t Stat	0.961718
0.6	1.46	1.4	0.06	can 1232-D4 1300a				P(T<=t) one-tail	0.174467
0.6	0.19	0.18	0.01	D4 1300a-gra 2537				t Critical one-tail	1.73406
0.6	4.67	4.63	0.04	lac 2598-arg 1626				P(T<=t) two-tail	0.348934
0.6	1.1	1.29	0.19	ste 1975-mic 1479				t Critical two-tail	2.10092
0.6	0.32	0.37	0.05	mic 1479-will 2346
0.6	0.13	0.14	0.01	will 2346-cra 2470
0.6	0.03	0.03	0	cra 2470-lat 1343
0.6	6.12	6.11	0.01	gra 2537-ste 1975
0.6	-	-	-	pul 2599-D5A 2058
Stat	Differences
Mean	0.0410526
Median	0.03

## Sheet: 45% divergence times (DT)
Proportion	Variant DT	All DT	Difference	Node name
0.45	0.03	0.02	0.01	D5B 1936-pin 2054			0.0210277	t-Test: Paired Two Sample for Means			bonferonii correction = 0.007
0.45	0.09	0.06	0.03	pin 2054-are 1305
0.45	0.11	0.08	0.03	are 1305-hir 2876					Variable 1	Variable 2
0.45	0.16	0.12	0.04	hir 2876-pul 2599				Mean	1.20556	1.17556
0.45	1.58	1.48	0.1	D5A 2058-D3 1403				Variance	3.12772	3.1204
0.45	1.23	1.07	0.16	D3 1403-D1 1316				Observations	18	18
0.45	0.03	0.03	0	D1 1316-D2 1413				Pearson Correlation	0.9996
0.45	3.25	3.25	0	D2 1413-alb 2040				Hypothesized Mean Difference	0
0.45	0.05	0.06	0.01	alb 2040-lac 2598				df	17
0.45	0.64	0.58	0.06	arg 1626-cla 2161				t Stat	2.54259
0.45	1.76	1.74	0.02	cla 2161-can 1232				P(T<=t) one-tail	0.0105139
0.45	1.38	1.27	0.11	can 1232-D4 1300a				t Critical one-tail	1.73961
0.45	0.17	0.15	0.02	D4 1300a-gra 2537				P(T<=t) two-tail	0.0210277
0.45	4.66	4.64	0.02	lac 2598-arg 1626				t Critical two-tail	2.10982
0.45	0.29	0.34	0.05	mic 1479-will 2346
0.45	0.12	0.13	0.01	will 2346-cra 2470
0.45	0.03	0.03	0	cra 2470-lat 1343
0.45	6.12	6.11	0.01	gra 2537-ste 1975
0.45	-	1.19	-	ste 1975-mic 1479
0.45	-	-	-	pul 2599-D5A 2058
Stat	Differences
Mean	0.0377778
Median	0.02

## Sheet: 30% divergence times (DT)
Proportion	Variant DT	All DT	Difference	Node name
0.3	0.03	0.01	0.02	D5B 1936-pin 2054
0.3	0.07	0.04	0.03	pin 2054-are 1305			0.0138864	t-Test: Paired Two Sample for Means
0.3	0.09	0.06	0.03	are 1305-hir 2876
0.3	0.12	0.1	0.02	hir 2876-pul 2599					Variable 1	Variable 2
0.3	1.49	1.38	0.11	D5A 2058-D3 1403				Mean	1.16944	1.12611
0.3	1.14	0.96	0.18	D3 1403-D1 1316				Variance	3.15338	3.10768
0.3	0.03	0.03	0	D1 1316-D2 1413				Observations	18	18
0.3	0.05	0.06	0.01	alb 2040-lac 2598				Pearson Correlation	0.999309
0.3	3.25	3.06	0.19	D2 1413-alb 2040				Hypothesized Mean Difference	0
0.3	0.54	0.48	0.06	arg 1626-cla 2161				df	17
0.3	1.63	1.6	0.03	cla 2161-can 1232				t Stat	2.74243
0.3	1.27	1.14	0.13	can 1232-D4 1300a				P(T<=t) one-tail	0.00694322
0.3	0.16	0.12	0.04	D4 1300a-gra 2537				t Critical one-tail	1.73961
0.3	4.69	4.68	0.01	lac 2598-arg 1626				P(T<=t) two-tail	0.0138864
0.3	0.25	0.31	0.06	mic 1479-will 2346				t Critical two-tail	2.10982
0.3	0.1	0.11	0.01	will 2346-cra 2470
0.3	0.02	0.02	0	cra 2470-lat 1343
0.3	6.12	6.11	0.01	gra 2537-ste 1975
0.3	-	1.12	-	ste 1975-mic 1479
0.3	-	0.59	-	pul 2599-D5A 2058
Stat	Differences
Mean	0.0522222
Median	0.03

## Sheet: 15% divergence times (DT)
Proportion	Variant DT	All DT	Difference	Node Name
0.15	0.06	0.01	0.05	are 1305-hir 2876
0.15	0.08	0.03	0.05	hir 2876-D5B 1936			0.0626356	t-Test: Paired Two Sample for Means			bonferonii correction = 0.007
0.15	0.03	0.05	0.02	D5B 1936-pin 2054
0.15	0.12	0.09	0.03	pin 2054-pul 2599					Variable 1	Variable 2
0.15	1.42	1.29	0.13	D5A 2058-D3 1403				Mean	1.15889	1.12
0.15	1.05	0.87	0.18	D3 1403-D1 1316				Variance	3.23274	3.19602
0.15	0.02	0.02	0	D1 1316- D2 1413				Observations	18	18
0.15	0.05	0.05	0	alb 2040-lac 2598				Pearson Correlation	0.99895
0.15	3.29	3.07	0.22	lac 2598-arg 1626				Hypothesized Mean Difference	0
0.15	0.47	0.41	0.06	arg 1626-cla 6161				df	17
0.15	1.62	1.61	0.01	cla 2161-can 1232				t Stat	1.99241
0.15	1.21	1.07	0.14	can 1232-D4 1300a				P(T<=t) one-tail	0.0313178
0.15	0.13	0.1	0.03	D4 1300a-gra 2537				t Critical one-tail	1.73961
0.15	4.84	4.85	0.01	gra 2537-ste 1975				P(T<=t) two-tail	0.0626356
0.15	0.26	0.38	0.12	mic 1479-will 2346				t Critical two-tail	2.10982
0.15	0.09	0.12	0.03	will 2346-cra 2470
0.15	0.01	0.02	0.01	cra 2470-lat 1343
0.15	6.11	6.12	0.01	gra 2537-ste 1975
0.15	-	0.53	-	pul 2599-D5A 2058
0.15	-	1.16	-	ste 1975-mic 1479
Stat	Differences
Mean	0.0611111
Median	0.03

## Sheet: Difference between Ps
						Summary
%ro%ortion	Data type	Node	Divergence time	Checked?		Data type	Node	Range	DT median		Notes
1	variants	alb 2040 - lac 2598	0.1	x		variants	alb 2040 - lac 2598	0.05	0.06		Missing data %oints:
0.75	variants	alb 2040 - lac 2598	0.07	x		variants	are 1305 - hir 2876	0.08	0.13		1	variants	D5A 2058 - D3 1403
0.6	variants	alb 2040 - lac 2598	0.06	x		variants	arg 1626 - cla 2161	0.38	0.69		0.6	variants	hir - D5A 2058
0.45	variants	alb 2040 - lac 2598	0.05	x		variants	can 1232 - D4 1300a	0.63	1.46		0.45	variants	hir - D5A 2058
0.3	variants	alb 2040 - lac 2598	0.05	x		variants	cla 2161 - can 1232	0.49	1.89		0.3	variants	hir - D5A 2058
0.15	variants	alb 2040 - lac 2598	0.05	x		variants	cra 2470 - lat 1343	0.03	0.03		0.15	variants	hir - D5A 2058
0.9	variants	alb 2040 - lac 2598	0.08	x		variants	D1 1316 - D2 1413	0.01	0.03		0.45	variants	ste 1975 - mic 1479
0.9	variants	are 1305 - hir 2876	0.14	x		variants	D2 1413 - alb 2040	0.48	3.29		0.3	variants	ste 1975 - mic 1479
0.75	variants	are 1305 - hir 2876	0.13	x		variants	D3 1403 - D1 1316	0.55	1.35		0.15	variants	ste 1975 - mic 1479
0.6	variants	are 1305 - hir 2876	0.2	x		variants	D4 1300a - gra 2537	0.22	0.19		1	all	D5A 2058 - D3 1403
0.3	variants	are 1305 - hir 2876	0.09	x		variants	D5A 2058 - D3 1403	0.53	1.66		0.9	all	mic 1479 - will 2346
0.15	variants	are 1305 - hir 2876	0.06	x		variants	D5B 1936 - pin 2054	0.04	0.04		0.45	all	pul 2599 - D5A 2058
1	variants	arg 1626 - cla 2161	0.85	x		variants	gra 2537 - ste 1975	0.1	6.12		0.6	all	pul 2599 - D5A 2058
0.9	variants	arg 1626 - cla 2161	0.69	x		variants	hir - D5A 2058	0.18	2 data points		1	D5B 1936-pin 2054 excluded
0.75	variants	arg 1626 - cla 2161	0.69	x		variants	lac 2598 - arg 1626	0.22	4.69		1	pul 2599-hir 2876 excluded
0.6	variants	arg 1626 - cla 2161	0.7	x		variants	mic 1479 - will 2346	0.14	0.32		1	pin 2054-pull 2599 excluded
0.45	variants	arg 1626 - cla 2161	0.64	x		variants	pin - pul 2599	0.13	0.18		1	pul 2599-are 1305 excluded
0.3	variants	arg 1626 - cla 2161	0.54	x		variants	pin 2054 - are 1305	0.12	0.12		1	hir 2876-D5A 2058 excluded
0.15	variants	arg 1626 - cla 2161	0.47	x		variants	pul - are 1305	0.13	0.18		1	are 1305-hir 2876 excluded
1	variants	can 1232 - D4 1300 a	1.84	x		variants	ste 1975 - mic 1479	0.25	1.265		1	D5B 1936-pin 2054 excluded
0.9	variants	can 1232 - D4 1300 a	1.65	x		variants	will 2346 - cra 2470	0.07	0.13		At higher P values (greater filtering), topology changes
0.75	variants	can 1232 - D4 1300 a	1.51	x		all	alb 2040 - lac 2598	0.03	0.07		1	pul 2599 is sister to D5B 1936-pin 2054
0.6	variants	can 1232 - D4 1300a	1.46	x		all	are 1305 - hir 2876	0.09	0.095
0.45	variants	can 1232 - D4 1300a	1.38	x		all	arg 1626 - cla 2161	0.45	0.67
0.3	variants	can 1232 - D4 1300a	1.27	x		all	can 1232 - D4 1300a	0.75	1.4
0.15	variants	can 1232 - D4 1300a	1.21	x		all	cla 2161 - can 1232	0.52	1.89
1	variants	cla 2161 - can 1232	2.11	x		all	cra 2470 - lat 1343	0.03	0.03
0.9	variants	cla 2161 - can 1232	1.98	x		all	D1 1316 - D2 1413	0.02	0.03
0.75	variants	cla 2161 - can 1232	1.89	x		all	D2 1413 - alb 2040	0.6	3.16
0.6	variants	cla 2161 - can 1232	1.89	x		all	D3 1403 - D1 1316	0.68	1.25
0.45	variants	cla 2161 - can 1232	1.76	x		all	D4 1300a - gra 2537	0.26	0.18
0.3	variants	cla 2161 - can 1232	1.63	x		all	D5A 2058 - D3 1403	0.62	1.585
0.15	variants	cla 2161 - can 1232	1.62	x		all	D5B 1936 - pin 2054	0.06	0.025
1	variants	cra 2470 - lat 1343	0.04	x		all	gra 2537 - ste 1975	0.02	6.11
0.9	variants	cra 2470 - lat 1343	0.04	x		all	hir 2876 - pul 2599	0.16	0.145
0.75	variants	cra 2470 - lat 1343	0.03	x		all	lac 2598 - arg 1626	0.28	4.68
0.6	variants	cra 2470 - lat 1343	0.03	x		all	mic 1479 - will 2346	0.13	0.375
0.45	variants	cra 2470 - lat 1343	0.03	x		all	pin - pul 2599	0.16	0.145
0.3	variants	cra 2470 - lat 1343	0.02	x		all	pin 2054 - are 1305	0.16	0.075
0.15	variants	cra 2470 - lat 1343	0.01	x		all	pul 2599 - D5A 2058	0.58	0.755
1	variants	D1 1316 - D2 1413	0.02	x		all	ste 1975 - mic 1479	0.4	1.29
0.9	variants	D1 1316 - D2 1413	0.03	x		all	will 2346 - cra 2470	0.08	0.14
0.75	variants	D1 1316 - D2 1413	0.03	x
0.6	variants	D1 1316 - D2 1413	0.03	x
0.45	variants	D1 1316 - D2 1413	0.03	x
0.3	variants	D1 1316 - D2 1413	0.03	x
0.15	variants	D1 1316 - D2 1413	0.02	x
1	variants	D2 1413 - alb 2040	3.73	x
0.9	variants	D2 1413 - alb 2040	3.43	x
0.75	variants	D2 1413 - alb 2040	3.26	x
0.6	variants	D2 1413 - alb 2040	3.3	x
0.45	variants	D2 1413 - alb 2040	3.25	x
0.3	variants	D2 1413 - alb 2040	3.25	x
0.15	variants	D2 1413 - alb 2040	3.29	x
1	variants	D3 1403 - D1 1316	1.6	x
0.9	variants	D3 1403 - D1 1316	1.59	x
0.75	variants	D3 1403 - D1 1316	1.41	x
0.6	variants	D3 1403 - D1 1316	1.35	x
0.45	variants	D3 1403 - D1 1316	1.23	x
0.3	variants	D3 1403 - D1 1316	1.14	x
0.15	variants	D3 1403 - D1 1316	1.05	x
1	variants	D4 1300a - gra 2537	0.35	x
0.9	variants	D4 1300a - gra 2537	0.23	x
0.75	variants	D4 1300a - gra 2537	0.2	x
0.6	variants	D4 1300a - gra 2537	0.19	x
0.45	variants	D4 1300a - gra 2537	0.17	x
0.3	variants	D4 1300a - gra 2537	0.16	x
0.15	variants	D4 1300a - gra 2537	0.13	x
1	variants	D5A 2058 - D3 1403		x
0.9	variants	D5A 2058 - D3 1403	1.93	x
0.75	variants	D5A 2058 - D3 1403	1.77	x
0.6	variants	D5A 2058 - D3 1403	1.74	x
0.45	variants	D5A 2058 - D3 1403	1.58	x
0.3	variants	D5A 2058 - D3 1403	1.49	x
0.15	variants	D5A 2058 - D3 1403	1.42	x
0.9	variants	D5B 1936 - pin 2054	0.07	x
0.75	variants	D5B 1936 - pin 2054	0.07	x
0.6	variants	D5B 1936 - pin 2054	0.05	x
0.45	variants	D5B 1936 - pin 2054	0.03	x
0.3	variants	D5B 1936 - pin 2054	0.03	x
0.15	variants	D5B 1936 - pin 2054	0.03	x
1	variants	gra 2537 - ste 1975	6.12	x
0.9	variants	gra 2537 - ste 1975	6.12	x
0.75	variants	gra 2537 - ste 1975	6.12	x
0.6	variants	gra 2537 - ste 1975	6.12	x
0.45	variants	gra 2537 - ste 1975	6.12	x
0.3	variants	gra 2537 - ste 1975	6.12	x
0.15	variants	gra 2537 - ste 1975	6.11	x
0.9	variants	hir - D5A 2058	1.12	x
0.75	variants	hir - D5A 2058	0.94	x
0.6	variants	hir - D5A 2058		x
0.45	variants	hir - D5A 2058		x
0.3	variants	hir - D5A 2058		x
0.15	variants	hir - D5A 2058		x
1	variants	lac 2598 - arg 1626	4.81	x
0.9	variants	lac 2598 - arg 1626	4.79	x
0.75	variants	lac 2598 - arg 1626	4.62	x
0.6	variants	lac 2598 - arg 1626	4.67	x
0.45	variants	lac 2598 - arg 1626	4.66	x
0.3	variants	lac 2598 - arg 1626	4.69	x
0.15	variants	lac 2598 - arg 1626	4.84	x
1	variants	mic 1479 - will 2346	0.37	x
0.9	variants	mic 1479 - will 2346	0.39	x
0.75	variants	mic 1479 - will 2346	0.35	x
0.6	variants	mic 1479 - will 2346	0.32	x
0.45	variants	mic 1479 - will 2346	0.29	x
0.3	variants	mic 1479 - will 2346	0.25	x
0.15	variants	mic 1479 - will 2346	0.26	x
0.9	variants	pin - pul 2599	0.25	x
0.75	variants	pin - pul 2599	0.22	x
0.6	variants	pin - pul 2599	0.2	x
0.45	variants	pin - pul 2599	0.16	x
0.3	variants	pin - pul 2599	0.12	x
0.15	variants	pin - pul 2599	0.12	x
0.9	variants	pin 2054 - are 1305	0.19	x
0.75	variants	pin 2054 - are 1305	0.17	x
0.6	variants	pin 2054 - are 1305	0.12	x
0.45	variants	pin 2054 - are 1305	0.09	x
0.3	variants	pin 2054 - are 1305	0.07	x
0.15	varirants	pin 2054 - are 1305	0.12	x
0.9	variants	pul - are 1305	0.25	x
0.75	variants	pul - are 1305	0.22	x
0.6	variants	pul - are 1305	0.2	x
0.45	variants	pul - are 1308	0.16	x
0.3	variants	pul - are 1309	0.12	x
0.15	variants	pul - are 1310	0.12	x
1	variants	ste 1975 - mic 1479	1.32	x
0.9	variants	ste 1975 - mic 1479	1.35	x
0.75	variants	ste 1975 - mic 1479	1.21	x
0.6	variants	ste 1975 - mic 1479	1.1	x
0.45	variants	ste 1975 - mic 1479		x
0.3	variants	ste 1975 - mic 1479		x
0.15	variants	ste 1975 - mic 1479		x
1	variants	will 2346 - cra 2470	0.14	x
0.9	variants	will 2346 - cra 2470	0.16	x
0.75	variants	will 2346 - cra 2470	0.14	x
0.6	variants	will 2346 - cra 2470	0.13	x
0.45	variants	will 2346 - cra 2470	0.12	x
0.3	variants	will 2346 - cra 2470	0.1	x
0.15	variants	will 2346 - cra 2470	0.09	x
1	all	alb 2040 - lac 2598	0.11	x
0.15	all	alb 2040 - lac 2598	0.05	x
0.3	all	alb 2040 - lac 2598	0.06	x
0.45	all	alb 2040 - lac 2598	0.06	x
0.6	all	alb 2040 - lac 2598	0.07	x
0.75	all	alb 2040 - lac 2598	0.07	x
0.9	all	alb 2040 - lac 2598	0.08	x
0.15	all	are 1305 - hir 2876	0.05	x
0.3	all	are 1305 - hir 2876	0.06	x
0.45	all	are 1305 - hir 2876	0.08	x
0.6	all	are 1305 - hir 2876	0.12	x
0.75	all	are 1305 - hir 2876	0.11	x
0.9	all	are 1305 - hir 2876	0.14	x
1	all	arg 1626 - cla 2161	0.86	x
0.15	all	arg 1626 - cla 2161	0.41	x
0.3	all	arg 1626 - cla 2161	0.48	x
0.45	all	arg 1626 - cla 2161	0.58	x
0.6	all	arg 1626 - cla 2161	0.67	x
0.75	all	arg 1626 - cla 2161	0.67	x
0.9	all	arg 1626 - cla 2161	0.71	x
1	all	can 1232 - D4 1300 a	1.82	x
0.45	all	can 1232 - D4 1300 a	1.27	x
0.6	all	can 1232 - D4 1300 a	1.4	x
0.75	all	can 1232 - D4 1300 a	1.47	x
0.9	all	can 1232 - D4 1300 a	1.63	x
0.15	all	can 1232 - D4 1300a	1.07	x
0.3	all	can 1232 - D4 1300a	1.14	x
1	all	cla 2161 - can 1232	2.12	x
0.15	all	cla 2161 - can 1232	1.61	x
0.3	all	cla 2161 - can 1232	1.6	x
0.45	all	cla 2161 - can 1232	1.74	x
0.6	all	cla 2161 - can 1232	1.89	x
0.75	all	cla 2161 - can 1232	1.89	x
0.9	all	cla 2161 - can 1232	2.01	x
1	all	cra 2470 - lat 1343	0.05	x
0.15	all	cra 2470 - lat 1343	0.02	x
0.3	all	cra 2470 - lat 1343	0.02	x
0.45	all	cra 2470 - lat 1343	0.03	x
0.6	all	cra 2470 - lat 1343	0.03	x
0.75	all	cra 2470 - lat 1343	0.03	x
0.9	all	cra 2470 - lat 1343	0.04	x
1	all	D1 1316 - D2 1413	0.02	x
0.15	all	D1 1316 - D2 1413	0.02	x
0.3	all	D1 1316 - D2 1413	0.03	x
0.45	all	D1 1316 - D2 1413	0.03	x
0.6	all	D1 1316 - D2 1413	0.03	x
0.75	all	D1 1316 - D2 1413	0.03	x
0.9	all	D1 1316 - D2 1413	0.04	x
1	all	D2 1413 - alb 2040	3.67	x
0.15	all	D2 1413 - alb 2040	3.07	x
0.3	all	D2 1413 - alb 2040	3.06	x
0.45	all	D2 1413 - alb 2040	3.09	x
0.6	all	D2 1413 - alb 2040	3.19	x
0.75	all	D2 1413 - alb 2040	3.16	x
0.9	all	D2 1413 - alb 2040	3.36	x
1	all	D3 1403 - D1 1316	1.55	x
0.15	all	D3 1403 - D1 1316	0.87	x
0.3	all	D3 1403 - D1 1316	0.96	x
0.45	all	D3 1403 - D1 1316	1.07	x
0.6	all	D3 1403 - D1 1316	1.25	x
0.75	all	D3 1403 - D1 1316	1.32	x
0.9	all	D3 1403 - D1 1316	1.53	x
1	all	D4 1300a - gra 2537	0.36	x
0.15	all	D4 1300a - gra 2537	0.1	x
0.3	all	D4 1300a - gra 2537	0.12	x
0.45	all	D4 1300a - gra 2537	0.15	x
0.6	all	D4 1300a - gra 2537	0.18	x
0.75	all	D4 1300a - gra 2537	0.2	x
0.9	all	D4 1300a - gra 2537	0.23	x
0.15	all	D5A 2058 - D3 1403	1.29	x
0.3	all	D5A 2058 - D3 1403	1.38	x
0.45	all	D5A 2058 - D3 1403	1.48	x
0.6	all	D5A 2058 - D3 1403	1.69	x
0.75	all	D5A 2058 - D3 1403	1.73	x
1	all	D5A 2058 - D3 1403		x
0.9	all	D5A 2058 - D3 1403	1.91	x
0.15	all	D5B 1936 - pin 2054	0.01	x
0.3	all	D5B 1936 - pin 2054	0.01	x
0.45	all	D5B 1936 - pin 2054	0.02	x
0.6	all	D5B 1936 - pin 2054	0.03	x
0.75	all	D5B 1936 - pin 2054	0.06	x
0.9	all	D5B 1936 - pin 2054	0.07	x
1	all	gra 2537 - ste 1975	6.13	x
0.15	all	gra 2537 - ste 1975	6.12	x
0.3	all	gra 2537 - ste 1975	6.11	x
0.45	all	gra 2537 - ste 1975	6.11	x
0.6	all	gra 2537 - ste 1975	6.11	x
0.75	all	gra 2537 - ste 1975	6.11	x
0.9	all	gra 2537 - ste 1975	6.12	x
0.15	all	hir 2876 - pul 2599	0.09	x
0.3	all	hir 2876 - pul 2599	0.1	x
0.45	all	hir 2876 - pul 2599	0.12	x
0.6	all	hir 2876 - pul 2599	0.17	x
0.75	all	hir 2876 - pul 2599	0.2	x
0.9	all	hir 2876 - pul 2599	0.25	x
1	all	lac 2598 - arg 1626	4.81	x
0.15	all	lac 2598 - arg 1626	4.85	x
0.3	all	lac 2598 - arg 1626	4.68	x
0.45	all	lac 2598 - arg 1626	4.64	x
0.6	all	lac 2598 - arg 1626	4.63	x
0.75	all	lac 2598 - arg 1626	4.57	x
0.9	all	lac 2598 - arg 1626	4.75	x
1	all	mic 1479 - will 2346	0.44	x
0.15	all	mic 1479 - will 2346	0.38	x
0.3	all	mic 1479 - will 2346	0.31	x
0.45	all	mic 1479 - will 2346	0.34	x
0.6	all	mic 1479 - will 2346	0.37	x
0.75	all	mic 1479 - will 2346	0.41	x
0.9	all	mic 1479 - will 2346		x
0.75	all	pin - pul 2599	0.2	x
0.9	all	pin - pul 2599	0.25	x
0.6	all	pin - pul 2599	0.17	x
0.45	all	pin - pul 2599	0.12	x
0.3	all	pin - pul 2599	0.1	x
0.15	all	pin - pul 2599	0.09	x
0.15	all	pin 2054 - are 1305	0.03	x
0.3	all	pin 2054 - are 1305	0.04	x
0.45	all	pin 2054 - are 1305	0.06	x
0.6	all	pin 2054 - are 1305	0.09	x
0.75	all	pin 2054 - are 1305	0.15	x
0.9	all	pin 2054 - are 1305	0.19	x
0.15	all	pul 2599 - D5A 2058	0.53	x
0.3	all	pul 2599 - D5A 2058	0.59	x
0.45	all	pul 2599 - D5A 2058		x
0.6	all	pul 2599 - D5A 2058		x
0.75	all	pul 2599 - D5A 2058	0.92	x
0.9	all	pul 2599 - D5A 2058	1.11	x
1	all	ste 1975 - mic 1479	1.43	x
0.15	all	ste 1975 - mic 1479	1.16	x
0.3	all	ste 1975 - mic 1479	1.12	x
0.45	all	ste 1975 - mic 1479	1.19	x
0.6	all	ste 1975 - mic 1479	1.29	x
0.75	all	ste 1975 - mic 1479	1.4	x
0.9	all	ste 1975 - mic 1479	1.52	x
1	all	will 2346 - cra 2470	0.16	x
0.15	all	will 2346 - cra 2470	0.12	x
0.3	all	will 2346 - cra 2470	0.11	x
0.45	all	will 2346 - cra 2470	0.13	x
0.6	all	will 2346 - cra 2470	0.14	x
0.75	all	will 2346 - cra 2470	0.16	x
0.9	all	will 2346 - cra 2470	0.19	x
